# Supplementary material for: Dysregulated transforming growth factor-beta mediates early bone marrow dysfunction in diabetes
Source: Commun Biol. 2022 Oct 28;5:1145. doi: 10.1038/s42003-022-04112-2 (PMC9616825; doi:10.1038/s42003-022-04112-2)
Supplement: Supplementary file 4 — Data File 1 [file 42003_2022_4112_MOESM4_ESM.xlsx]

## Sheet: Fig1
Figure 1c		Control	STZ
		0.045521	0.018632
		0.028665	0.050406
		0.050113	0.022305
		0.03899	0.042406
Figure 1d		Control	STZ
		0.000224	0.000102
		9.96e-05	0.000174
		0.000139	9.12e-05
		0.000127	0.000179
		0.000219
Figure 1f		Control	STZ
		0.0552069	0.0804095
		0.0113238	0.105624
		0.0611793	0.0588854
		0.053011	0.0532429
		0.0289314
		0.0334386
		0.0573255
Figure 1g		Control	STZ
		0.000114996	0.000220029
		4.68003e-05	0.000253488
		0.000147754	0.000192806
		0.000136471	0.000152201
		5.72983e-05
		9.6544e-05
		8.53608e-05
Figure 1j		Control	STZ
		1.096e-10	1.10915e-10
		7.95656e-11	1.34758e-10
		1.04151e-10	1.36441e-10
		7.60956e-11	9.95129e-11
		8.33242e-11	1.49348e-10
		9.1583e-11	1.68888e-10
		8.6569e-11	1.12018e-10
		6.25453e-11	9.22384e-11
		9.43736e-11	8.46341e-11
		6.87106e-11
Figure 1k		Control	STZ
		1.87566	1.39629
		1.88222	0.86495
		1.87431	1.32276
		2.04353	1.19826
		2.05849	1.65756
			0.64646
Figure 1l		Control	STZ
		2.60068	0.48978
		1.85865	1.18812
		0.87909	0.43754
		2.08661	1.77208
			0.10976
			2.21637
Figure 1m		Control	STZ
		2.90403	1.09955
		2.62749	1.0487
		2.01042	1.57776
		2.22509	1.57727
		1.93593	1.85053
			1.17145
Figure 1n		Control	STZ
		1.44101	0.38159
		0.90345	1.18617
		0.82545	0.34709
		2.1431	0.83623
			0.31509
			0.41717

## Sheet: Fig2
Figure 2b		Control	STZ
		9.52457e-11	1.18344e-10
		1.37396e-10	1.1001e-10
		9.75382e-11	1.06227e-10
		1.15e-10	1.14076e-10
Figure 2d		Control	STZ
		1.24191e-10	1.20879e-10
		1.51694e-10	2.11441e-10
		1.41207e-10	8.49694e-11
Figure 2e		Control	STZ
		0.776927	1.57038
		0.644964	0.479125
		0.789809	1.0101
		0.677574	1.16363
		0.823814	1.31146
			0.514375
			2.20515
Figure 2f		Control	STZ
		0.443728	0.705477
		3.22519	0.273734
		1.20813	0.694629
		0.493431	1.50159
		1.37303	2.83967
		3.51324	0.118544
			1.93406
Figure 2g		Control	STZ
		0.331477	0.945398
		0.66821	0.703894
		1.40051	1.45829
		0.509101	0.922703
		1.02023	1.84265
			0.2457
			2.30646
Figure 2h		Control	STZ
		1.03812	0.909919
		3.66914	0.79012
		2.6751	0.844623
		0.897017	2.13089
		2.07547	4.48426
		3.51324	0.185695
			3.65921
Figure 2i		Control	STZ
		0.593422	2.53142
		0.488428	0.404673
		0.969974	1.39256
		0.388304	0.686518
		0.892582	1.50773
		0.714716	0.828037
			2.01834
Figure 2j		Control	STZ
		1.09061	1.53237
		1.07478	0.193887
		1.25768	1.4422
		0.478365	0.124518
		1.81117	2.33418
		2.41051	0.458413
			1.54706
Figure 2k		Control	STZ
		1.11294	0.837554
		0.789395	0.714145
		2.22742	3.55023
		0.534155	1.21033
		1.42285	1.07384
		1.81104	0.505508
			3.24044
Figure 2l		Control	STZ
		2.45491	2.2974
		1.4194	1.15099
		1.58896	2.76439
		0.930687	0.578188
		2.51702	3.40395
		2.93315	1.12443
			2.2986

## Sheet: Fig3
Figure 3a		Control	STZ
		2.20785	1.65669
		1.52977	1.31202
		2.31037	1.66925
		2.98247	1.28159
		2.44925	1.49507
		1.95494	1.50723
			1.47993
Figure 3b		Control	STZ
		1.33649	0.85284
		1.79418	1.14511
		1.62468	0.96116
		1.33846	1.02879
		1.38626	1.45712
			1.58215
			0.96554
Figure 3c		Control	STZ
		2.14504	1.23126
		2.56393	1.02263
		2.49846	1.65187
		1.79575	1.50742
		2.32543	1.21096
		1.85959	1.49056
Figure 3d		Control	STZ
		1.92876	1.10925
		1.62292	1.17332
		1.68543	1.45829
		1.85729	1.28138
			1.49382
			0.75498
			1.42289
Figure 3e		Control	STZ
		2.50625	0.690733
		3.06249	0.121245
		3.10592	0.968218
		2.22975	0.670305
		3.51324	1.40575
			0.444142
			1.31909
Figure 3f		Control	STZ
		1.83302	1.11006
		1.75249	0.848687
		1.86053	1.58376
		1.2797	1.21265
		1.31971	1.11134
		1.25689	1.45204
			1.00102
Figure 3g		Control	STZ
		2.18961	1.06755
		2.10235	1.18376
		2.54061	1.28474
		1.18199	1.09233
		2.23231	1.27384
		1.18669	1.39505
Figure 3h		Control	STZ
		4.74603	1.54199
		2.32722	1.06427
		4.01856	1.63125
		0.809594	0.985104
		3.40144	2.07647
		2.23635	1.53429
			0.840295
Figure 3i		Control	STZ
		2.2808	0.52667
		2.66041	0.1412
		1.53559	1.11556
		3.11209	0.66999
		2.93315	0.24678
			0.64461
			0.24997
Figure 3k		Control	STZ
		3.5915e-10	9.80001e-11
		4.40827e-10	1.20456e-10
		2.51057e-10	9.31391e-11
		3.41416e-10

## Sheet: Fig4
Figure 4b		Control	STZ			Figure 4j		Control	STZ
		0.789342	1.83344					1.22615	2.93134
		0.52889	1.87025					3.03563	2.80683
		1.24924	2.0834					2.30485	2.85847
		1.61254						1.27044
Figure 4c		Control	STZ			Figure 4k		Control	STZ
		0.428732	1.95884					0.358095	0.766392
		0.837857	0.306187					0.807741	0.350779
		0.847766	2.21454					0.94401	1.03533
		0.460247	0.450759					1.55823	0.749684
			2.48853					1.35262	0.472806
			0.416742						0.692744
Figure 4d		Control	STZ			Figure 4l		Control	STZ
		2.90676	0.437975					0.661938	0.09264
		1.04662	0.749827					1.23162	0.423503
		3.12175	0.534726					1.05459	0.423131
		3.48938						0.770412	0.84511
								0.88527
Figure 4e		Control	STZ			Figure 4m		Control	STZ
		2.60303	0.22584					4.08914	0.25351
		5.13672	0.172988					5.77802	1.07701
		1.74509	1.17958					4.62691	0.59376
		2.80026	1.19567						0.536998
		5.66332
		2.0942
Figure 4f		Control	STZ			Figure 4n		Control	STZ
		1.26324	0.965008					2.43803	0.75066
		0.922936	0.446327					1.76878	0.420297
		0.568471	1.12707					1.75915	1.11687
		1.05137	1.91592					1.43198	0.812943
			1.66379						1.33256
									0.899555
Figure 4g		Control	STZ			Figure 4o		Control	STZ
		1.3967	0.832081					1.10694	0.401757
		1.39008	0.328915					1.31871	0.489676
		1.11095	0.592297					1.00324	1.03647
		0.710268	0.551044					1.21054	0.670821
			0.589072					0.967461	0.360035
Figure 4h		Control	STZ			Figure 4p		Control	STZ
		2.38648	1.25784					1.77469	2.16734
		2.63234	0.120109					1.96478	0.241829
		2.27247	0.808684					1.23083	0.51146
			1.04025					2.44597	1.44158
			0.538384					2.42435	0.392108
								1.71079	0.768403

## Sheet: Fig5
Figure 5a		Control	ADP	ADP+TGFB1
		0.31723	3.1252	0.6096
		0.29956	3.49919	0.45273
		0.20143	4.16385	0.52425
		0.20495	2.75933	0.46483
Figure 5c		Control	ADP	ADP+TGFB1
		0	89	42
		0	130	40
		0	141	9
Figure 5d		Control	ADP	ADP+TGFB1
		0	1	5
			4	4
			2	7
			6	12
			8	29
			10	41
			12	42
			14	46
			20	44
			28	47
			23	49
			24	50
			27	53
			35	54
			30	56
			41	57
			34	61
			45	65
			48	68
			51	69
			79	70
			71	73
			72	75
			70	81
			85	79
			98	80
			92	85
			94	87
			104	88
			102	97
			108	128
			109	111
			112	117
			115	118
			120	123
			118	136
			132	141
			128	145
			131	146
			134	147
			140	149
			167	151
			155	4
			171	9
			174	11
			188	17
			183	18
			199	19
			220	22
			206	28
			217	31
			237	34
			236	35
			233	42
			242	40
			244	36
			267	41
			249	44
			251	46
			266	50
			257	49
			262	52
			289	53
			307	54
			291	57
			298	58
			310	60
			309	68
			314	65
			329	69
			324	67
			334	74
			338	83
			345	84
			340	86
			357	89
			385	91
			362	92
			387	95
			419	100
			420	111
			445	112
			460	1
			478	4
			469	7
			473	11
			475	9
			491	12
			493	17
			2	19
			19	20
			9
			5
			17
			18
			39
			30
			23
			25
			42
			43
			86
			71
			82
			89
			104
			94
			110
			113
			124
			116
			122
			128
			149
			148
			151
			138
			153
			152
			175
			160
			157
			210
			229
			202
			201
			207
			226
			216
			231
			245
			235
			247
			242
			254
			249
			251
			258
			265
			270
			283
			294
			304
			303
			296
			302
			317
			321
			324
			329
			334
			337
			341
			340
			338
			343
			342
			346
			349
			351
			490
			352
			361
			476
			360
			455
			376
			372
			440
			415
			452
			416
			438
			465
			466
			487
			518
			528
			524
			538
			551
			560
			600
			583
			585
			607
			606
			613
			624
			625
			633
			631
			662
			635
			642
			643
			654
			646
			669
			672
			665
			704
			709
			710
			719
			717
			721
			732
			736
			729
			734
			737
			744
			743
			745
			746
			747
			748
			750
			1
			2
			3
			15
			5
			6
			8
			11
			13
			14
			17
			21
			18
			24
			19
			20
			34
			31
			38
			37
			43
			42
			45
			41
			52
			51
			65
			59
			63
			80
			87
			114
			93
			74
			97
			79
			81
			95
			90
			92
			96
			99
			133
			109
			116
			117
			121
			122
			145
			128
			131
			137
			142
			151
			174
			158
			175
			173
			181
			178
			179
			183
			222
			191
			194
			213
			209
			212
			223
			250
			243
			248
			274
			308
			260
			318
			280
			286
			288
			301
			300
			302
			307
			328
			329
			333
			343
			344
			348
			346
			347
			349
			371
			352
			378
			422
			359
			417
			419
			476
			416
			454
			465
			474
			494
			550
			523
			518
			558
			539
			562
			520
			553
			559
			591
			560
			579
			583
			575
			578
			592
			600
			599
			603
			602
			613
			610
			617
			618
			619
			622
			632
			628
			634
			637
			640
			641
			642
			644
			645
			646
Figure 5e		Control	ADP	ADP+HG	ADP+TGFB1	ADP+HG+TGFB1
		0.0223	5.26799	17.9752	0.42953	0.43423
		0.04703	6.75959	13.1082	0.54576	0.62017
		0.05274	7.02714	11.4033	0.27625	1.14216
		0.06406	6.39786	11.0396	0.95778	0.55424

## Sheet: Fig6
Figure 6a		ADP	ADP+TGFB1	ADP+TGFB1+ALK5i	ADP+TGFB1+TAK1i	ADP+TGFB1+JNKi	ADP+TGFB1+SMAD3i	ADP+TGFB1+p38i	ADP+TGFB1+ERKi	ADP+TGFB1+PI3Ki	ADP+TGFB1+PKCi
		2.12494	0.15062	0.483	3.40823	0.50745	0.26109	0.09145	0.58846	0.30413	1.28842
		3.18791	0.36972	1.72873	2.91651	0.45849	0.58924	0.12741	0.42926	0.20851	0.62812
		3.40754	0.25191	0.9691	3.23406	0.51886	0.31629	0.08356	0.15687	0.12756	0.38129
		2.3033	0.3555	0.69962	3.24387		0.29534		0.15083	0.21953	0.80597
Figure 6c		Control	ALK5i	TAK1i	JNKi
		0.21745	0.43455	0.3286	0.72893
		0.33025	0.2124	0.50483	0.49247
		0.27586	0.19147		0.6373
